# Supplementary material for: Identification of differentially expressed miRNAs and their target genes in response to brassinolide treatment on flowering of tree peony (Paeonia ostii)
Source: Plant Signal Behav. 2022 Mar 27;17(1):2056364. doi: 10.1080/15592324.2022.2056364 (PMC8959526; doi:10.1080/15592324.2022.2056364)
Supplement: Supplemental Material [file KPSB_A_2056364_SM5680.zip]

Archive with 10 entries (9 files):
- Supplementary Material/
- Supplementary Material/Table S1.  The primers of qRT-PCR for miRNA and target gene.xlsx
- Supplementary Material/Table S2. Summary of small RNA sequencing data for each library.xlsx
- Supplementary Material/Table S3. The count of known miRNA sequence.xlsx
- Supplementary Material/Table S4. The sequence of predicted miRNA.xlsx
- Supplementary Material/Table S5. The count of predicted miRNA sequence.xlsx
- Supplementary Material/Table S6. Quality statistics of BGISEQ -500 RNA seq data.xlsx
- Supplementary Material/Table S7. Differentially expressed miRNAs in every comparison group.xlsx
- Supplementary Material/Table S8. Target gene prediction of differentially expressed miRNAs.xlsx
- Supplementary Material/Table S9. Sequences of target genes for differentially express miRNAs.xlsx
