# Supplementary material for: Identification of differentially expressed miRNAs and their target genes in response to brassinolide treatment on flowering of tree peony (Paeonia ostii)
Source: Plant Signal Behav. 2022 Mar 27;17(1):2056364. doi: 10.1080/15592324.2022.2056364 (PMC8959526; doi:10.1080/15592324.2022.2056364)
Supplement: Supplemental Material [file KPSB_A_2056364_SM5680.zip › Supplementary Material/Table S1. The primers of qRT-PCR for miRNA and target gene.xlsx]

## Sheet: Table S1
Table S1. The primers of qRT-PCR for miRNA and target gene.
Primers ID	Primers sequence
U6-F	ACAGAGAAGATTAGCATGGCC
U6-R	GACCAATTCTCGATTTGTGCG
miR156b-F	TGACAGAAGAGAGTGGGCAC
miR156b-R	CAGTGCAGGGTCCGAGGTA
miR172a_4-F	AGAATCTTGATGATGCTGCAT
miR172a_5-R	CAGTGCAGGGTCCGAGGTA
novel_mir2-F	TAGCAAGCTTGGCCTCGTAGAT
novel_mir2-R	CAGTGCAGGGTCCGAGGTA
novel_mir36-F	AGATATGTTGACTAAGCCAGTG
novel_mir36-R	CAGTGCAGGGTCCGAGGTA
novel_mir60-F	TAATCTTGTAGATCTGAATTGTTT
novel_mir60-R	CAGTGCAGGGTCCGAGGTA
novel_mir79-F	AATCTTTTTGGCTTCTGCTTGTTT
novel_mir79-R	CAGTGCAGGGTCCGAGGTA
Actin-F	CTCGACTCTGGTGATGGTGTG
Actin-R	TCGTACTCCGCCTTGGAGAT
Isoform_37552-F	TTTTGCCAGCAGTGTAGC
Isoform_37553-R	TCCATCAGAAAGCCTCCA
Isoform_104-F	GACGGAAACATCTAAGGA
Isoform_104-R	TAGCCAACCAGTCATACC
Isoform_251-F	GTCAAATACTCAACGAAATG
Isoform_251-R	CCAAGGGAAACTGAACAC
Isoform_56308-F	CATGCCGGTAGCAGAATC
Isoform_56308-R	TCCGAGGTACAGGTCAAA
Isoform_21513-F	TGCCGATGGGAGGAACTA
Isoform_21513-R	GAGGGAAGCGGAGATGTG
Isoform_14682-F	CGTTAGCAGCGGCGAATA
Isoform_14682-R	TGAGATAGAAGCGGCAAG
