# Supplementary material for: Identification of differentially expressed miRNAs and their target genes in response to brassinolide treatment on flowering of tree peony (Paeonia ostii)
Source: Plant Signal Behav. 2022 Mar 27;17(1):2056364. doi: 10.1080/15592324.2022.2056364 (PMC8959526; doi:10.1080/15592324.2022.2056364)
Supplement: Supplemental Material [file KPSB_A_2056364_SM5680.zip › Supplementary Material/Table S2. Summary of small RNA sequencing data for each library.xlsx]

## Sheet: Table S2 
Table S2. Summary of small RNA sequencing data for each library.
Sample name	Raw tag count	Low quality tag count	Invalid adapter tag count	PolyA tag count	Short valid length tag	Clean tag count	Q20 of clean tag (%)	Percentage of clean tag(%)	Mapped tag	Percentage(%)
CK1_r1	33802816	1213547	863685	746	7465694	24259144	99.2	71.77	11010799	45.39
CK1_r2	33802816	1075557	834941	1238	7773214	24117866	99.2	71.35	10469248	43.41
CK1_r3	29629629	1154377	728234	3398	3825463	23918157	99.2	80.72	8998954	37.62
CK2_r1	37500000	1136674	664086	1558	11545120	24152562	99.2	64.41	9337800	38.66
CK2_r2	36535660	1213374	632296	941	11013638	23675411	99.2	64.8	10856225	45.85
CK2_r3	49240339	1766810	1211350	3441	23228357	23030381	99.1	46.77	11140877	48.37
CK3_r1	33802816	1362172	2169360	1108	6180754	24089422	99.2	71.26	9470721	39.31
CK3_r2	32876712	262571	1046172	2511	7438099	24127359	99.3	73.39	10077863	41.77
CK3_r3	30379746	1152099	697162	2499	4545543	23982443	99.2	78.94	8626642	35.97
CK4_r1	47058823	1452436	1590685	3059	19661364	24351279	99.2	51.75	11551543	47.44
CK4_r2	48979591	1530387	1225538	2559	21950082	24271025	99.1	49.55	12476209	51.4
CK4_r3	48000000	1499434	2435351	3019	19823558	24238638	99.1	50.5	12473318	51.46
BR1_r1	25011066	781995	406824	879	3104947	20716421	99.1	82.83	7951404	38.38
BR1_r2	29268292	517925	486845	2010	4472654	23788858	99.2	81.28	7891909	33.17
BR1_r3	32876712	269635	606875	2677	7990794	24006731	99.3	73.02	7994768	33.3
BR2_r1	32432432	244098	770976	1783	7564589	23850986	99.3	73.54	9834401	41.23
BR2_r2	30769230	242645	628071	4127	5746239	24148148	99.3	78.48	9420994	39.01
BR2_r3	30186483	1071778	440598	761	3988523	24684823	99.2	81.77	10422170	42.22
BR3_r1	30769230	1193982	441772	1004	5138482	23993990	99.2	77.98	10514664	43.82
BR3_r2	32401032	1016162	1354223	2902	6575694	23452051	99.3	72.38	10180478	43.41
BR3_r3	28349637	220161	536691	1922	3268183	24322680	99.3	85.8	9913965	40.76
BR4_r1	42105263	314814	1128579	1443	16679761	23980666	99.2	56.95	12151322	50.67
BR4_r2	47058823	1474148	1401610	982	19656152	24525931	99.1	52.12	12753765	52
BR4_r3	61538461	1990830	964373	831	34162659	24419768	99.1	39.68	14628887	59.91
