# Supplementary material for: Identification of differentially expressed miRNAs and their target genes in response to brassinolide treatment on flowering of tree peony (Paeonia ostii)
Source: Plant Signal Behav. 2022 Mar 27;17(1):2056364. doi: 10.1080/15592324.2022.2056364 (PMC8959526; doi:10.1080/15592324.2022.2056364)
Supplement: Supplemental Material [file KPSB_A_2056364_SM5680.zip › Supplementary Material/Table S3. The count of known miRNA sequence.xlsx]

## Sheet: Table S3
Table S3. The count of known miRNA sequence.
miRNA family	miRNA name	BR1_r1_count	BR1_r2_count	BR1_r3_count	BR2_r1_count	BR2_r2_count	BR2_r3_count	BR3_r1_count	BR3_r2_count	BR3_r3_count	BR4_r1_count	BR4_r2_count	BR4_r3_count	CK1_r1_count	CK1_r2_count	CK1_r3_count	CK2_r1_count	CK2_r2_count	CK2_r3_count	CK3_r1_count	CK3_r2_count	CK3_r3_count	CK4_r1_count	CK4_r2_count	CK4_r3_count
miR156	miR156a_2	88	575	234	107	1042	94	197	175	1294	127	126	1019	715	940	113	572	168	435	1091	154	864	688	598	240
	miR156b	47	68	100	92	70	96	102	69	46	408	181	231	46	48	115	56	76	72	57	74	45	65	58	84
	miR156c	3634	4006	5758	4956	13441	4626	5807	1	6845	4694	5109	7594	3461	4796	7398	6094	5847	1	4540	7439	8856	1	20864	14448
	miR156f	11	8	8	9	24	6	12	18	40	17	10	21	8	19	13	9	15	12	12	8	20	44	27	22
	miR156k	37	14	4	23	42	52	95	33	64	15	31	44	18	30	10	24	12	8	62	23	37	11	9	7
	miR156z	60	85	39	284	93	114	39	290	20	34	28	19	86	38	45	70	88	142	100	86	17	21	27	27
miR159	miR159a_1	114111	141870	196488	243724	316475	229609	362652	216436	239357	181022	170490	174903	180651	157761	225274	219066	187184	360615	269193	225978	218342	498751	350453	463508
miR171	miR171a-3p	11050	19103	17883	28598	18473	19345	18601	14671	21497	8213	6967	6253	10668	13440	28957	11228	6593	10656	15316	14000	22353	12391	11621	20682
	miR171a-3p_1	16	25	35	20	8	6	8	25	17	5	5	2	9	9	6	2	3	9	2	8	16	13	11	5
miR172	miR172a_4	3	0	2	7	18	14	8	3	3	150	99	138	11	8	1	18	41	147	3	33	2	152	260	190
miR396	miR396-3p_1	2	1	1	0	2	2	4	7	4	4	0	0	8	2	6	7	4	1	11	0	0	3	2	0
	miR396a-3p_2	378	531	507	380	384	334	343	547	575	493	522	463	385	446	532	678	617	523	501	503	528	674	573	476
	miR396b	265	182	491	327	595	329	436	282	203	210	192	143	209	246	279	310	217	469	319	510	358	380	336	301
	miR396b-3p	2187	1587	922	1731	1125	2054	2048	1022	1637	336	363	385	3019	3454	2265	971	1250	720	1922	1236	1398	468	415	406
	miR396b-5p	33751	13538	16608	15593	21345	13241	23989	19999	23628	5502	7023	7275	23488	29368	26094	10583	6124	8447	19757	22064	30582	11664	10194	9172
miR397	miR397-5p_1	0	0	0	0	0	0	16	1	11	0	3	2	1	1	0	5	8	1	4	56	2	1	3	11
miR399	miR399e	24	366	2	9	31	28	17	16	19	23	12	13	22	17	7	17	21	1	104	41	40	1	70	22
miR4995	miR4995	2	2	1	5	2	8	5	4	3	4	3	3	9	1	4	7	1	4	2	5	2	7	1	5
miR5141	miR5141	0	0	0	0	1	0	0	1	0	0	0	0	0	0	0	0	3	1	0	1	3	1	0	0
miR530	miR530a_2	7	1	2	2	10	6	4	3	9	2	3	6	3	3	8	9	2	1	6	9	3	11	1	6
miR5332	miR5532	1	1	0	0	0	0	3	3	1	2	1	0	1	5	1	4	0	2	2	0	0	1	0	0
miR845	miR845b	0	0	0	1	1	1	2	1	0	2	1	0	1	1	0	2	0	0	0	0	1	1	0	0
