# Supplementary material for: Identification of differentially expressed miRNAs and their target genes in response to brassinolide treatment on flowering of tree peony (Paeonia ostii)
Source: Plant Signal Behav. 2022 Mar 27;17(1):2056364. doi: 10.1080/15592324.2022.2056364 (PMC8959526; doi:10.1080/15592324.2022.2056364)
Supplement: Supplemental Material [file KPSB_A_2056364_SM5680.zip › Supplementary Material/Table S4. The sequence of predicted miRNA.xlsx]

## Sheet: Table S4
Table S4. The sequence of predicted miRNA.
miRNA id	Sequence(mature)	Sequence(precursor)
novel_mir1	GGTAATATGTTCCTGATGTAGGATTTGTTC	GATTTGCATTTAATTCATGTTCTTTATCAGAGATGGTATCGGATTTTGCATTCGATTGCTAAATGTTTGGTAATATGTTCCTGATGTAGGATTTGTTCCTCTTGAGTACAAGGCTATATTAAAGTAAATA
novel_mir2	TAGCAAGCTTGGCCTCGTAGATATCTT	GTTCCTTCCAAGAACCAGATGGCAGATATGTTGACTAAGCCAATGGGACCTTCATTAAGGACTTCTATTAGCAAGCTTGGCCTCGTAGATATCTTCTCATCAACTTGAGGGGGAGT
novel_mir3	CTGGGAGACTGACACCATCAACCGTGC	AGAGAAAGTATTTCACAATTCTGTTTCAAGTTTACCGTCAGTTTGAAGTGCTGCTACTTACGGTAAGAGATCGTTGTATCCTGGGAGACTGACACCATCAACCGTGCTGCACCATAGCGGGGTGTTAATTGTCTTAAGGACAGAGAATTAAATTCTTGCCTCGATCTGAATCATCTTTTTACGTTTCTGTTTCTTTAAATATTCTTTTCA
novel_mir4	ATGCTTCTGCGTGCTTGTTGGACAATTCGT	GTGCTGTTGTGGCTCCACTGGATGCTTCTGCGTGCTTGTTGGACAATTCGTTGTCGAACGAGTCGTAGTACGTTTGGTGTTGTCGTGGCAGCGT
novel_mir5	TCAGACTACGTGGTTCTGTATCATCATC	ATTCGTTCAGACTACGTGGTTCTGTATCATCATCATCAATGCCTTTTGAGATTTCAGTAGCTACTTTGAATGAAA
novel_mir6	TCTAAATATAAGCTCGGCTCGACTCATT	ACTTGTTAATTTTTTTGAGCTCTAAATATAAGCTCGGCTCGACTCATTTATGAATTCGAGTTCGAGTCGAGCGAGCTAAAATTCGAGCAAGC
novel_mir7	ATAGGTGTCAACATGAGAAGTATGCATTGC	TGCTAGCTGCGTTGTGCAGTTGCAGCTGCAATGCCTACTTCTCGTGTTGACACATATGCATGAATTTAATTCTCTTTCATAACTCTTTCATAACTCATGCATAGGTGTCAACATGAGAAGTATGCATTGCAGCTGCATCTGCACAACGCAACTGCAGCTAGCT
novel_mir8	AACGCAATAGACCCGGGTTCGAATC	CCCAGTGGTACCCTGCACACTCTTTGGTTCCTACTTAAACGCAATAGACCCGGGTTCGAATCACATCCAGGGCATGTATTTGACCTTAGGGCCCCGTTTGATACGGTGGAATATGGATGGGATTGTCGATTCCAACCCCATAATCCATGGAAAGTGATAAAATCAAGAGTTTGTTTTGAGGTTAAGTGAGTGGGAAAAAGCGGGGCCCATGGATTATGAATCCATGTGAGTGGGAAAGTAAGTGGGAATCAAAATACCATGG
novel_mir9	AATTATTTGGTTGTGACTTTTGGAA	GGAATAGTTGTGACTATTCAAATTATTTGGTTGTGACTTTTGGAAAAGTCACTTATTTGAATTAAAATAGAATAGTTGTGACTATTCA
novel_mir10	CAATAAGAGGAATGACTTTGGGAA	CTTCCTCTGTCTAACACCCCTAAAATTTTATTTCCCATTTAAAATTCCATTTCTCGTTTCACATGACCGTCTGAAGGGTGTTTTGGGCAATAAGAGGAATGACTTTGGGAACCGTTCAGGCAGAACAGAAGGCAGAACAGAGACGGACATAACCACCAGTTGGGGTTTCACATGACCGTCTGAAGGGTGTTTTGGGCAATAAGAGGAAT
novel_mir11	AGATTTTTGAGGTAGAGTGTGATG	AGTTGTGCGCCTGTGTTAGCTTTACCCAACTTTTCTAAGATTTTTGAGGTAGAGTGTGATGCCTGTGCTAGAGGCATTGGGGCTGTGTTATCTCAGGAAGGACGTCCGATTGAGTTTATTAGTGAGAAGCTTGGTGAAGCTAAATTAAAGTGGACTACC
novel_mir12	CAGGTTTTGATGTTCAATCTGGAA	TGAAGATCTTATTTATCAGGTTTTGATGTTCAATCTGGAATTTATGTTGATTTCCATTCACGTTCCCCAGTTTTGGATTATTCGAGTTAGTTAAAATAGTCCGAAAATTGGGGGCGTGACAGATTGGTATCAGAGCTTTGGTTAACACTGCGATGAAGGCTGCAGTGGATCTTCG
novel_mir13	AAGTGCCGTATGACACTTTAAGCACA	TTCACAGTACCGATGAGGAAGAAATCCCATTGATAGGAAGTGCCGTATGACACTTTAAGCACAGTGGAAACACCTGCCACACGCTCTTCCCATCCACCAGTTTCTACTCTCTGGTTTCGTTTCGTCTTTTCGATTCATATCACAGGGTATGCTAATTGGTCGGGGTCGTGTGGTTTCGATGTTTTCCTGCGTGTGTGATTTGAAACGGGACTCTGATGGTATTGTAGAT
novel_mir14	TCAAAGGGCCTCCGATGCTCAAGTCAGTAT	GTCTCCGAGAGGGGAGCCTCAAAGGGCCTCCGATGCTCAAGTCAGTATCCATGAACGAAATCAATTATAAACTGTAAAATAAGCATGTAATAGAGATCATCACCTTCTTTCCCAGCATCTTCCGTGGGGTCGCTCTCCCTCGGAGGA
novel_mir15	CCTCACTGAGGCCATGGCCTC	AATGGTAATGATTCATGGCCTCACTGAGGCCATGGCCTCACATGATGTGGCTTTAGCCACATCATTAATTTTCCTTATAATTAATATATTTAATGTTAAAAATAGAAATAAAGTTAATTATAAAAGGTAAAAAGAATGTGAGGTCGTTATTTCGGATGGCCTCAGTGAGGCCCTGTAGCATTGTCCATA
novel_mir16	TTTTGCAAGTGTTTTGTTGTATTT	TCATGCAATTGTACGATATTTTGATGTGGCGACTATGTATTTTGCAAGTGTTTTGTTGTATTTTACAATTGCATGC
novel_mir17	GCAGGACCAGCAATGGTGCACA	TAGGTGCAGGACCAGCAATGGTGCACACTTTATTCGGAGTGTAGGTTAAAGAAGAGAAAAATTTCTTATCTTTCATAATTGAGTGTGTTGTGGCACTGTCGATCAAGCATTCATCTCCTTCACGCATTTTCATTTCATGGTCCATACCTT
novel_mir18	AGGGTTGTTACAAAATGCTCACAC	GGGCAGACCTTCAATGATGTGGACCGTTTCAGAGAGAAGTAAGTAGACTACTCAGTGGAAACAGGTAAAGTGTTTAGGTACTTGAAGAATGAGAGATGGAGGGTTGTTACAAAATGCTCACACACAGGTTGTACATGGATTATTAGAGCAACCCCATTTCCATCATTGAAGGATGCTA
novel_mir19	ATTTGCTTCATCAACTCCTTCCACCTCC	AACAACAAAATTTGCTTCATCAACTCCTTCCACCTCCTCACCTTGTTCCATTCCTGCCCACACCTCACCACCAGGTGTGGAGGTAGAAGGAGTTGAGGAAGCAAATTTTGTTGTC
novel_mir20	GGCTCAATCCTTTTATTTA	ATTGTAATTAAACTCGGCTCAATCCTTTTATTTAGTAAAAGAGATTGAGCCGAAGAAAAATACAAG
novel_mir21	GGGCTTTTCAACAACTTGAAGATGCGTT	ATCCTCAAAAAGATCCGATTGGCAAAGTACTTTTCGATTATCCTTGATTGTACGCCGGATTTAAGTCATCAAGAACAAATGTCTATTGTCATAAGATGTGTGGATATCGAAGATCAAAGCAAAGTTAAGGTTGAAGAGTTCTTTCTTGGATTCATAAAGGTTGATGACACGTCGGGCCTTGGGCTTTTCAACAACTTGAAGATGCGTTGATTTATCTTAATCTCGACATTGATGACGTGAGAGGAC
novel_mir22	AAGGGCTCCGATGCTTAAGTCAGTAATGG	AGGAGAGGAGCCTCAAAGGGCTCCGATGCTTAAGTCAGTAATGGTAAACAAACATCTGTATAAACTACAAAATAAGCATATAAGAAGGAGGTAATCATCTTCTGTGAGGCTCTTCTCCC
novel_mir23	CTACTTAACTCAGTGGTTAGAGTATCGCTT	ATAATCCATCGACGTGGTGGATCCCCTTTGTTTCTCTTTATAATGCTAAATAACCTACTTAACTCAGTGGTTAGAGTATCGCTTTCATACGGCGGGAGTCATTGGTTCAAATCCAATAGTAGGTAAAACTTATTAGATACCAGAGTCCATAGTATCTAATAAGTTTTTTCTACTATTGGATTTGAACCAATGACTCCCGCCGTATGAAAGCGATACTCTAACCACTGAGTTAAGTAGGTTATTTAGCATTATAAAGAGAAACAAAGGGGATCCACCACGTCGATGGATTAT
novel_mir24	TGCACAACACAACTGAAGCTAGCATTTCT	AAGAGAAATGCTAATTGCAGTTGCGTTGTGCAGTTACAGCTGCAATGCATACTTCTCGTGTTAACATATATGCATGAATTTAATTCTCTTTCATAACCCATGCATAACTGCACAACACAACTGAAGCTAGCATTTCTCTA
novel_mir25	TTTTGTTGAGTATCGGCCTCGAGCATGT	CCGTATTGCCAGGGCCGGCCCTCAAGGCTGGCGACAAAGTCGACGGCCTTGAGCAGCCGGAAAATTAGGGCATTTTTGAAGTTTTTTTGGGGCATTTTTTAACTTTTCAGGGCATTTTTTGAACAAAATCTTAACATGATATCTATATTAAGTATTTTCTTTGGAGTTTTGTTGAGTATCGGCCTCGAGCATGTGAAAACCCAGGGCCGGCCCTGCGTATTGCGC
novel_mir26	ATGCATACTTCTCCTGTTGACAACTATGCA	TTGCAGTTGTATCTGTAATGCATACTTCTCCTGTTGACAACTATGCATAAGTTATAAAAGAGTTATGAAAGAGAATTAAATTCATGTATATGTGTCAACACGAGAAGTATGCATTGCAAGTGCAACTGTAT
novel_mir27	GGTATGAGCCCTAGGGCTTCAAGAGCATT	TTATTGCCCTAGTAGGGTATGAGCCCTAGGGCTTCAAGAGCATTGTACTTGTGTAGGAACTGTACAGGTACAACGCTCCTGAAGCCCTAGGGCCATGCCCTAATAGGGCAATAC
novel_mir28	TTTTGTTGAATGTTTGTGTGTTTTATT	CTTTTAATTTTGTTGAATGTTTGTGTGTTTTATTTTGTCTATTCACTTGGCTCCCTCGTAGGAGCAACACGAGAAAATAGACTAAAACACACAAAAAAATCAACAAAATTAGAAA
novel_mir29	AAATTTTGAAATTTCACTGAAAT	TTAGAGAGAAGCCAGAGCTGGATGGAAGCAAAGAGAAGGCGAACAGAGAAACAAAAGAATTGTATTTAGGGTTCTATTAATATTTCTTTTAATTATATTTAACCCAACATATTTTAAAATTATAATTAATCTGGTGAAACATAGCACATGTAATATGGTGTTTTGAATTTTAAAATTTTGGTGAAACATGGAGTTTCACTTGGTGATCAATAGCGTCGGCCAAGATTAAACCTATGAATTTAAAGTACTTCTAGGTCAATGAAATTTTGAAATTTCACTGAAATTTTCTTCATTGATTAAAATGACTAAAGTATCTCAAAATGTGAAAAATAGAGCCCTTATAAGAATGAGAAATAATTTACCTGAGCAGTTGATTTCCCTTTGGCTTTGGCAATCTCT…
novel_mir30	TAGAGGAGAGACTTTGCTTAGAGAGGAGG	TTGACAGAGCTTCGACGTAGTATGATTTTCTTTCCCTTGTGCTCTCTAGAGTCTCTCTATTTATAGAGGAGAGACTTTGCTTAGAGAGGAGGTGAAGAGATTTGATTGGGCCGGTACTGCATCATTTGTACACGTAGGCGCTCTCTCAT
novel_mir31	TTCCTGCACAGGTACAACGCTCTTGAAG	TGGAACTCTACAAGTCAGAGTTTTAAAATACAGCATTGCTTCATAGCCCTATTAGGGCATGGCCCTAGGGCTTCAGAAGCGTTGTACCTGTGCAGTTCCTGCACAGGTACAACGCTCTTGAAGCCCTAGGGCTGATGCCCTACTAGGGCAATAAAGCATTTTCCTTTAAAATAATCCAACTTAATTAGTTCCC
novel_mir32	AGGATTTTGGGTGGATTATGATTA	ATTCCAGAGAGTTTTGCCTAGTGGATTCTAGGAAAACCCTTAGGCCCCGTTTGATAGGAAGTAGGATTTTGGGTGGATTATGATTACCAGGAATATTTTTGTTGGATTATGATTACTGGGATTCTTATATTACTGGGAA
novel_mir33	AGAGGAATTCATTAGTTATGAGGGAGA	ATTCTCTCTCTCTCTCTCTATTCTATTTTCTTCTATATTTACTATGTTGTTTTTATTCCTGGTGAAACCCTAACGCTCTGTTACCGAGTTTTTAAAGGAAAGGGGAGTAGAGGAATTCATTAGTTATGAGGGAGAGGAGAGGAG
novel_mir34	CTTTTCCACAGCTTTCTTGAACTTCTTCA	CAAGTCCTGCCATGCTTTTCCACAGCTTTCTTGAACTTCTTCATTCGTTTAATCTCTCATGATTTAATTTTCACCGTAGAAGCTCAAGAAAGCTGTGGGAAAACATGGCGATTCAGGATTTT
novel_mir35	GAAATTGAATAATTGGTTGTCCTTAAA	TTCGCGTTCTTGATTTTTGGACCGCTCGTTATTTGATTTTGGAAATTTATTTTTCTGAAATTGAATAATTGGTTGTCCTTAAATCGGGGCGTGAC
novel_mir36	AGATATGTTGACTAAGCCAGTGGGA	CTCTCCTTTCTATGTTCCTTCCAAAAACCAGATGAGAGATATGTTGACTAAGCCAGTGGGACCTTCATTATTAAGGACTTCTATTAGCAAGCTTGGCCTCGTAGATATCTACTCATCAGCTTGAGGGAGAG
novel_mir37	CAATTTGTCTGTTTTGTTTAAACAA	ATGCATTTATAGATTTAAACAAAACAGACAAATTTGAAGTCACAATTTGTCTGTTTTGTTTAAACAAACAACATTATGACTAGCGGCGCAGTTTGTTGCTCGCTTGCCTTCTATCTCGATGTAA
novel_mir38	CGGTAACATCTTCGGCATCTGATTAGA	CTATTTACACATCTGAGAAGTCTGGTCACCGGTAACATCTTCGGCATCTGATTAGAAATTTTAAAATCAAGGTTATAGCCTAGGCAACAATGGGTAAAACTTCTAATTAGATGCCGAAGATGTTGTCGACGATCCAACTTTTTAGGTGTGTAAATAA
novel_mir39	TCGCTCAGACTCATGGCGAGAAAATAAGTT	CTACGCCCAGATCATAGCATGAAAAATTTATTTTCTCACCCAGACCTATGACGAGAAAATAAGTTTTTCTCGCCATGGATCTGGGCAAGATTTTCTGATCGTTGGTTGCATGCAATGACCAAACCATTGACAGAAAAATCTCGCTCAGACTCATGGCGAGAAAATAAGTTTTTCACGCTATGGCCTGAGCGAGAAAATAAGTTTTACACGTCATGATCTGGGCGTGA
novel_mir40	GTCTTCCAAGTCGGTAACAGCCTC	CGTTTACCCGCGCTTGGTTGAATTTCTTCACTTTGACATTCAGAGCACTGGGCAGAAATCACATTGCGTCAGCATCCGCAGGGACCATCGCAATGCTTTGTTTTAATTAAACAGTCGGATTCCCCTTGTCCGTACCAGTTCTGAGTCGACTGTTCGACGCCCGGGGAAGGGTCTTCCAAGTCGGTAACAGCCTCTGGTCGGATGGAACAATGTAGGCAAGGGAAGTCGGCAAAATGGATCCGTAACCTCGGGAAAAGGATTGGCTCTGAGGACTGGGCACGGGGGTCCCAGTTCCGAACCCGTCGGCTGTCGGTGGACTGCTCGAGGGCCGCTTCCGTGGCGAGAGCGGGTCGCCGCGTGCCGACCGGGGGACGGACTGGGAACGGCTCCTTCGGGGGC…
novel_mir41	CCATTTAAAATTCCATTTCTCGTTTCACAT	CCACTTCCTCTGTCTAACACCCCTAAAATTTTATTTCCCATTTAAAATTCCATTTCTCGTTTCACATGACCGTCTGAAGGGTGTTTTGGGCAATAAGAGGAATGACTTTGGGAACCGTTCAGGCAGAACAGAAGGCAGAACAGAGACGGACATAACCACCAGTTGGGGTTTCACATGACCGTCTGAAGGGTGTTTTGGGCAATAAGAGGAATGA
novel_mir42	TCTAATAGTCGGTTCATTAAT	GAGATAGTAGTTTTGGATATGTGTTTAATGCTAAAATGTTCCAGTCAAGTCAGTCTAAGTAAGTATAGATGTTGAAGTTAAGGGTCTAATAGTCGGTTCATTAATTCATATTCAAATTCACCCCAATTTTTACGATCAATGACCACTAACATTCAAAGTTAATGAACTAGCTATTAAACCCTTAGCTTTAAGACCTAGCTTAACCTGGAACATTTTAGCATTAAACAAATATCTAAAACACATCTA
novel_mir43	GAGTCTGGTAATTGGAATGAGT	TGCTCTGTCTGCTGCCAGTTCTGCCTGTGACCACATACGTGATTGGGTTCTTGGGACTCCAGAGGGCACCTGGGTTTCCATGGGCGTGTACTCTGATGGCTCATACAATGTGCCCACGGGACTCATCTATTCGTTCCCTGTAACTTGTCGCAATGGTGAATGGTCAATCCTGACACGGGGAGGTAGTGACAATAAATAACAATACCGGGCTCTTTGAGTCTGGTAATTGGAATGAGTACAATCTAAATCCCTTAACGAGGATCCATTGGAGGGCAAGTCTGGACTTGACGGCAGAGGAGCT
novel_mir44	TTGTAGCTTTGTAAATGAGATGAGA	AAGGCCCTGTTCCTACATTCTACTCGGGAATAGGACCAGTGTGTGTCCACATTTCCCCCTCACATGGAAGCAACGCCAGGCTGCCTACATTCTCCCGAAACCACATCGATCACTAGTGCACTAAGTCGCAATATTGCCCCATTGGGCTTACTAATATCAATTTAAACTGTCATGCCTTTAATTATATATTCAATGTTGTAGCTTTGTAAATGAGATGAGAGGTACGTGGTTTTTGAAAGGAGGGATTGGGTCTC
novel_mir45	TAGTGTTTGTGTAGCCAGCACATACCGCC	GGTCTTGAGTAGTCATATTTTGATGGATGTGATTTGGAATTAGAGTGGACTGTTGGTTACTGTTGGTGTATAAAAGTATTTGACTGGTAATTGATGCAGGGATATAACAGACAGATATAGTTTGATAGTGTTTGTGTAGCCAGCACATACCGCCCATAAAGAGGGGATGTGACTGATGAGATTAGTATTATTTTGATGAACTATGTGTGTTCATATGTCGAACAATTTCCTATGTGAAAATCCCGTGCGAAATTACTTGATTTTGCTTGAGTTACCAACATATACTATGTGTTCTCAATAATTTCATATCGCGAATTTATTAACTACTTGAGACA
novel_mir46	ACAAAGCTCGTATTTGATGCGTCGGT	CCCGACTTAGTGTACAAATCCGAGCTAGGAAAAAATATACCATGAAGGTATGCTTTATCACAAAGCTCGTATTTGATGCGTCGGT
novel_mir47	GATTCCTTATTATTCAGCGA	CCCCATATTATATTCGAAGATTATTTATCAGAGTTATTATACCTTCTGGATTATTTTCCATTCACAAACCTAGATTCCTTATTATTCAGCGAGGTCTGAATAGTCTGGAATTTGGGGGCGTGACAGATTGGTATCAAAGCTCTGGTTAACACTGAGATGAAGTCTCAGTGGATCTTCGACCGTGAGTATGGGT
novel_mir48	AGGCGAAAGGCCATGGGGA	ATTGAGAAGGAAGGACGCTTTCAGAGGCGAAAGGCCATGGGGAGATACCGTCTGTGATCCATGGATCTCCGATCGGGAAACCGTATCCAAGCTCCGTGGCTAGTCTGCGCTCTTTGGACTTTTCAAA
novel_mir49	AACCGATCAAATCAATTCTTGTGTTAGC	AATTACCAACCGATCAAATCAATTCTTGTGTTAGCAACACAGAATTGATTTGATCTCTTGGTAATA
novel_mir50	GTTCGCGACTAGCGGTGCTGTTGTGGCT	GTACATGGGTTCGCGACTAGCGGTGCTGTTGTGGCTCCACTGGATGCTTCTGCGTGCTTGTTGGACAATTCGTTGTCGAACGAGTCGTAGTACGTTTGGTGTTGTCGTGGCAGCGTTCGTGATGGCGTGTGA
novel_mir51	GCACCAGAGATCATAAATCATCAACATTTA	TGGCAGTATTTGTTGTAAGATCTTGGTCAGTCAGTTTCATCTAACGAGCTCAATGACCCTCGTCATCCTAGGGGAGCTATAGCATGACGTGCACCAGAGATCATAAATCATCAACATTTAACAAAAAAAGCTGATGTATATTCATTTGGTGTTGTGTTGTGGGAGATGGTTACGAGAATGATGCCT
novel_mir52	CTGATGACAGGGGAGCCGG	CCGGGCGACTGTTTACCAAAAACACAGGTCTCCGCAAAGTCGTAAGACCATGTATGGGGGCTGACGCCTGCCCAGTGCCGGAAGGTCAAGGAAGTTGGTGACCTGATGACAGGGGAGCCGGCGACCGAAGCCCCGGTGAACGGCGGCCGT
novel_mir53	TTGTAATCTCCACTTCCCGTGTTGACACAT	ACTAGCTGTAATTGATTTGTGCAATTACTTTTGTAATCTCCACTTCCCGTGTTGACACATATGCATGAGTTATTGAGAAGTTATGAAGGAGAATTAAATTCATGCATATGTTTCAACACAGGAATTGGAGATTGCAAAAGCAATTGCACAAAGTAATTGCAGCTAGC
novel_mir54	CCACCTTTTCCTTGCATACACCCTTTTTT	ATCCATTCTGTTGGTTCTTGGATTTTACCCGAATTTTAGCAACCCACCTCCCCCACTTTCTCTGTCTAACACCCCTAAAATTTCATTTCCCATTTTCTGGCCCACCTTTTCCTTGCATACACCCTTTTTTTGGTCCTCTTAAAATTCCATTTCTCGTTTCACATGACCGTCTGAAGGGTGTTTTGGGTAATAAGAGGAATGACTTTGGGAACCGTTCAGGCAGAACAGAAGGCAGAACAGAGACGGAC
novel_mir55	TTAATCATTAGAAACGTGGTGTCC	TGTTGATCGAGTGTATTTGTTTAATCATTAGAAACGTGGTGTCCGGTAGCAGATCGAAGAAATTTTAAGCTTTGGATTTTCTCCCCGGCTATCGCGTTTCTTTGATTAAACAGATAACTGAATCGATT
novel_mir56	CTAGCTTTGATACACCATGGGTTTGCTCTG	AATTCCTCCCCTCTTCCCCATTGACTGCAAAAAAAAATATACAAATGGGTTTTTGACTGCAAAAAAAAATATACACCATGGGTTTGCTAGCGATTTGATTCCTCTCCTCTTCCCACGGCAAAAAAAATATAGACCATGGGTTGCCAGCGATTTGATTCCTCTCCTCTTCCCCATTGAGGGCGAAAAAAAATATAGACCTGGGATTGCTCTGGCTTTGATACACCATGGATTTGCTCTGGGTTTCCTAGCTAGCTTTGATACACCATGGGTTTGCTCTGATTTTGCTCTCGTTAGCTGATCTGATTCCTCTCCTCTTCCCCATTGACTACAAAAAAAAATATACCGTCTCTTTCCTAGACATTTAGTGCTCGAAAAACTGCTGATGATAAATTATTATTT…
novel_mir57	CATTCAAGCAGCCACTGAAATA	AGGAGGGCATTCAAGCAGCCACTGAAATAAGAATTAGAAAGATGCAGCCATTGAAATAAGATGCGGCTATGATGATTATGAATACTTTAGAGCTCGAAGGTACTTTGCAGAGGGATTCGGTGGTTGTTATGCTCATCCA
novel_mir58	GTTGGTCTTTTGAATTGTGCGATACGT	CGATACAGTATCACTAAATGTATTGTTGGTCTTTTGAATTGTGCGATACGTCTCTATATCGTGCGATACGATACACGATACGATACGCGATATGTATTA
novel_mir59	ACATTTTGTAAAAGTAGTTGTAGC	ATGTATATATGTACATGTGTATACATTTTGTAAAAGTAGTTGTAGCTCACTGGTTTGAGCCTTGTATTTTATGTAGTTGGTCACAAATTCAAATCTCTTTGGTGTTTTGGGGCAATTTTTTTTAAAAAATTGTATATATATGTATTATATACAC
novel_mir60	TAATCTTGTAGATCTGAATTGTTT	GCTCCGGGCTACTCTCTCTTCTTTCCCTCTTCAAGGTAGCTTGCAGATCTGATCGGGTTGTTATTGTTTATTATAATCTTGTAGATCTGAATTGTTTATGCATAAACAACTCAGATCTATAAGATAATATTAATATAATGATAAACGAAAGCGAATGTACCTTCAAGAGGGACAGAAGAGAGAAAGTAGCCGGAGA
novel_mir61	TTGACGGAGAGAGAGAGCACACT	GCTTGACGGAGAGAGAGAGCACACTTGTTGGCATTCATGCAAAGGACAGGATTGTTTACAGGTGTGCTCTCCCTCTTCGTCAAGG
novel_mir62	GAGCTCCCTTTGCTCCAAATC	TGGGGTTCACTGGAGCTCCCTTTGCTCCAAATCTGAAAGGAGGTGATGGTATACCCCAGCTGCTATTTCATGATTGCCCTTTCGGTGCGCGCTTAAGACATACATAGTTTGCACACTGAGGGTGAGCATGAATTAGGAGAAGGGGTTTTCTTGATCTTTTCTGTATTGGAGTGAAGGGAGCTCCCTCGGGTTCTTCT
novel_mir63	TGGTGGGAGAGCCTTCTTTGGGTTGCGACC	CTCTTTTCCGGCTCTCGAAAACCCTTTCTGTTCTTCGTTGGAGGTGGTGGGAGAGCCTTCTTTGGGTTGCGACCCAGTTTGCACGGGCAAATATCTGTGCACACGAAGCAAAAATGGTTTGGACAGATATTTGCTGGGGCAAACTAGGTCGCAACCCAAAGAAGGCTCCCTCCATCTCCAACGAAGAAAGGAAGGGTCTGCGAGGGGCGGAAAAGAT
novel_mir64	CCCGTCTGCACCCTCGTGCTG	ACTTTGCATCTTGTTCTGAGGCTTCGTGGTGGTATCATTGAGCCCTCTTTGATGGCGTTGGCAAGGAAATATAACCAAGACAAGATGATCTGCCGCAAATGTTATGCCCGTCTGCACCCTCGTGCTGTCAACTGCAGGAAGAAGAAGTGTGGACACAGCAACCAGTTGAGGCCAAAGAAGAAGATCAAGTAGAGT
novel_mir65	CATCTGTTAAACCGCCTGCCTTGGAGTCAT	AGCATCTGTTAAACCGCCTGCCTTGGAGTCATGGACTAAAGGGAACGTTCTTTACAGCTCTCATCATTTGGTGATACAGATGCTGTGATCCCAATTACATCCACCCGGTTCAGTATAGATGCTCTCAGGCTTCCCACTGTTAAACCATGGCGTGCTTGGTACGAAGATGGACAAGTGGGAGGATGGACCCAAGAGTATGCTGGTTTGACATTTGTA
novel_mir66	GAGTTGGGGTTCCTTCCTCTTAG	CTTAAAGAGTTGGGGTTCCTTCCTCTTAGCTTGGAGGAAGCTTGGCCCCTAATTGATTAAA
novel_mir67	TACTAGCTAGGTTTTTTGAGGCATGTC	CACATTCCCCAAAGTTTTTCTTCACCCGAGAACTCCAAGGAAGGAAATAAATCGTCATCAAGCGAAAGCTCGTACACGAGGTTGGTATGCACGATATAAAGTTCATCTTCAAGGAGAGTTCAACATCAGGGGGAGAAACCAAGCATCAAAAGGACTGTACTCTTTTTTTTTCTTAGTCTAGATTTTTTCCATTGGGTTTTACTAGCTAGGTTTTTTGAGGCATGTCTGAAATTGTAAAATTGGAACTCACAAAAGTTGTACTCTTTTTCCTTAGTTTTGGTTTTGTCCCATCTAGGCCGTGGGTTTTCCAAACAAGGTTTTAATGAGGCAACATATTTTGTGACCTTCCAAGGGGGAGTGT
novel_mir68	GTGCGATACGATATACAATACGATAGGCGA	CGATATGTATCACTAAATGTATCGTTAGTCTTTTGAATCGTGCGATACGATATACAATACGATAGGCGATACGTATCA
novel_mir69	AACCGATCAAATCAATTCTTGTGTTAGC	TACGAGATTTGAATTACCAACCGATCAAATCAATTCTTGTGTTAGCAACACAGAATTGATTTGATCTCTTGGTAATACAAGATTTCTATCTGGCTTCATATTTGAAACTTTGATTTTTATTTTGCTTCGTCCGTT
novel_mir70	TTTTTTGGATTCTCGGTCGTGCCTTCGGAA	TGCTCCGTTTTTTGGATTCTCGGTCGTGCCTTCGGAAAGTTTGTCTATGTAATGATGATGCTTTTCGAAGGCATTATCGAGGCTCCAGAAATAGAAGCC
novel_mir71	GGTATGGATGGATTGGGGAGAAA	GGGGGAAACGGAGAGAGCTCTTCTGGGCGTTATAGGTATGGATGGATTGGGGAGAAAAACTCTTTTCAAGTATGAGTATGAATGAATTTCTTCCCAAGGCCGCCCATACCGGTGATGTCCAGATGGTCCTCCCTTTTCCTG
novel_mir72	GGTACAATGCTCTTGAAGCCCTAG	CGTTGCCCTATTAGGGCATGGCCCTAGGGCTTCAGGAGCGTTGTACTGTCTGCACAGGTACAATGCTCTTGAAGCCCTAGGACTCATGCCCTACTAGGGCAATA
novel_mir73	CGGGGATAGCTCAGTTGGGAGAGC	TAGTGGAAAATCAAAACAGCAGAGAATAGAGCTATCCGATTATCATCATGGTTGCGGGGATAGCTCAGTTGGGAGAGCGTCAGACTGAAGATCTGAAGGTCGCGTGTTCGATCCACGCTCACCGCATTATTTAATTTTTTTGGAACCAGGTAGCGCTGTTGCTCGTTAATGTCTGTTTTTCCTGCTT
novel_mir74	CGCGACTGCCACAGTGGAGAGGGCATTT	TTTACTTGTGACATTGGCATTACTCTTACCAGTCGCGACTGCCACAGTGGAGAGGGCATTTTCTGCTATGAATATTGTTAAGACTCGACTTCGTAATCGGATGGGTGACCAGTGGATGAGTGAT
novel_mir75	CGCTTGTAAAGCTCTTTCGTCGAGTG	AAGCCCGATCCAGCAATATCGCGTGAGTGAAGAAGGGCAATGCCGCTTGTAAAGCTCTTTCGTCGAGTGCGCGATCATGACATGACTCGAGGAAGAAGCCCCGGCTAACTCCGTGCCAGCAGCCGCGGTAAGACGGGGGGGGCAAGTGTTCTTCGGAATGACTGGGCGTAAAGGGCACGTAGGCGGTGAATCGGGTTG
novel_mir76	GGATCCTGAACAGTATGGAATTTG	TGGTTATTATATTATGTTTTGGTATCATCTGGCATATTCACCCCTCACACCCTTGAGTTCCGCACTGTTCAGCGGATCCTGAACAGTATGGAATTTGGGGGCGTGACAGATTGGTATCAGAGCATGGTTAACACTGAATTGAAGATTCAGTGGAACCT
novel_mir77	AATTTCTAATCAGATGCCGAAGATGTT	AATGTTATGTGCATTCACCACTTTGTTATTCTCATCTCACAATTATTAGACGAAAAATATCTTTGCATTTTTTATTCCATATATTCCATATTTTTGGGTCTTTTTTTTATAATTTTAGAAATAATAGGGTAATAATATATTTGCATATTTATTTACACACCTAAAAAGTTGGATCGTCGACAACATCTTCGGCATCTAATTAGAAGTTTTACCCATTGTTGCCTAGGCTATAACCTTGATTTTAAAATTTCTAATCAGATGCCGAAGATGTTACCGGTGACCAGACTTCTCAGATGTGTAAATAGAGTATGTAAATATATTATTATCTTATTATTTTTAAAATTAAAAAAAGACCTAAAAATGTGTGATATACAAAATAAAAAATAAAAGAGTATTTTT…
novel_mir78	GGCGAGAGATTTGATTGGCCGGTA	AGAATCGAGGTTTGAAGCTTTGAAGGAATTTGAGTTTTGATTCCGACAGGGCTTCGGCATAGTATCATTTTCCTTATTTTTGCTCTCTAGAGTCTCTCTATTTATAGAGGAGAGATTTTGCTTAGAGAGAAAGGCGAGAGATTTGATTGGCCGGTACTGCATCATTTGAACATGTGGCGATCTCTCATTTGTTGCACATGGCAAGCCTCCGTTTG
novel_mir79	AATCTTTTTGGCTTCTGCTTGTTT	ACTGTGCAGTAATCTTTTTGGCTTCTGCTTGTTTTTTACAGGACCTGAGTTCGAAGAGGATTTTTAGTATAGC
novel_mir80	CATGGGATTGGTTAGTGGTCATCCCT	ATTGGTTTAGTGGTCATCCTTGAGAAACCATAGGATAGGTTGGTGGTCATCCCTTAAGAAACCATGGGATTGGTTAGTGGTCATCCCTTAAGAAACCATAGGACCGGTTGTTGGTAAGCCCTTAAGAAACCATCTTAAAGTGTCTGTTTTGGTTTGTTGATTTTCCCACATAAATCAACGGTTATTGCTAAACCAAA
novel_mir81	CAGACCATCTTGTGTCACTATTC	ACCCTGAAGGCAGACCATCTTGTGTCACTATTCCTTCGCTGTAGGCAGACCATCATGTGTCATTTATGTTCCTCTTTTAGAGGTAGGCTACCGTCGCCACTTAATATCCTACGTGAAATGCCGGCGTCGAACCACTAGTGCACTAAGTCGAGATGTTTGACCATTTTGGGGC
novel_mir82	ACATCATGTGCATTGTCCCCA	TTGCTACATCATGTGCATTGTCCCCACCTCTAGCAAATCCAATTTATGGGATACATATTTTACTCCGTGTCCAGACCGTTCCTCACTTCTAGCGAATCCAATTTATGCACATTGTTCCCCGATAGGAATCACGGGTGGGGCAATTAAAGAGCTATATGAGGAGCAT
novel_mir83	GGTTTTCCAAGCAAGGTTTTAACG	CCATTGGGTTTTTTGCTAGCTAGGTTTTTAATGAGACATATCTATTTTTGTAATTGGAATTCACAAAGTTATACTCTTTTTCCTTCGCTTTGGTTTTCTCTCATTTGGCCGTGGGTTTTCCAAGCAAGGTTTTAACGAGGCAACATGTTTTGTGAATTGTAACATCCCTGATTTTTCAACCCAATTAAAAATTTTTGTTACTGTTTTATTATTTACAAACTAGTCCCAATGT
novel_mir84	TAGAGTGTTCGTAACATCGTTCAAAT	TTTTCTTGGAGTTCGTGGGTGAAAAAAAAACTTTGGGGAAATGTGCTTGTCTCTTTTGATGTATCCATTGTTGATAAACAGTATTGTCTTCAAGAATAACAGTTAGAGTGTTCGTAACATCGTTCAAATGATAATTGCTTCAAATGTGCTCGATCAACGACTTTAGCCAAAAACATTCACGACTTACTTCAGGAAGT
