# Supplementary material for: Identification of differentially expressed miRNAs and their target genes in response to brassinolide treatment on flowering of tree peony (Paeonia ostii)
Source: Plant Signal Behav. 2022 Mar 27;17(1):2056364. doi: 10.1080/15592324.2022.2056364 (PMC8959526; doi:10.1080/15592324.2022.2056364)
Supplement: Supplemental Material [file KPSB_A_2056364_SM5680.zip › Supplementary Material/Table S5. The count of predicted miRNA sequence.xlsx]

## Sheet: Table S5
Table S5. The count of predicted miRNA sequence.
miRNA name	BR1_r1_count	BR1_r2_count	BR1_r3_count	BR2_r1_count	BR2_r2_count	BR2_r3_count	BR3_r1_count	BR3_r2_count	BR3_r3_count	BR4_r1_count	BR4_r2_count	BR4_r3_count	CK1_r1_count	CK1_r2_count	CK1_r3_count	CK2_r1_count	CK2_r2_count	CK2_r3_count	CK3_r1_count	CK3_r2_count	CK3_r3_count	CK4_r1_count	CK4_r2_count	CK4_r3_count
novel_mir10	791	1057	748	1906	1104	2557	1453	1037	1424	988	801	715	1229	1463	1376	2063	1338	868	1843	1151	1157	1706	1088	2597
novel_mir11	0	0	0	0	0	13	0	11	0	0	0	0	14	11	0	0	0	0	0	0	0	0	0	0
novel_mir15	10	10	11	0	0	0	10	0	0	10	0	14	0	0	0	0	0	0	0	0	0	0	0	0
novel_mir2	21	68	12	0	19	33	0	30	23	20	35	0	14	44	10	54	11	0	0	29	10	0	10	0
novel_mir20	0	0	0	13	0	0	0	0	0	0	16	11	0	0	0	0	17	29	0	0	0	0	0	13
novel_mir23	231	536	1168	350	349	0	18	278	218	468	484	787	74	42	66	83	326	795	123	175	70	441	351	373
novel_mir3	0	0	0	0	0	0	0	0	0	0	12	0	0	0	0	10	20	0	0	12	11	0	0	0
novel_mir32	0	0	0	0	0	12	0	0	0	0	0	0	0	0	0	0	0	0	0	0	0	0	0	0
novel_mir33	12	25	0	30	29	46	25	22	58	14	16	26	25	38	21	17	39	25	25	0	32	12	0	0
novel_mir34	84	95	73	108	165	112	91	88	113	59	60	55	85	105	139	131	82	112	118	77	142	116	99	107
novel_mir36	15	18	15	0	0	47	10	12	10	11	14	15	12	24	17	10	0	0	32	0	0	5	4	4
novel_mir38	27	13	0	31	26	42	31	15	70	0	0	0	0	16	18	31	18	0	22	0	24	12	0	0
novel_mir40	386	1862	1499	679	315	160	199	1258	451	512	387	418	95	57	39	84	238	510	129	528	51	452	449	878
novel_mir42	0	0	0	11	0	11	11	0	0	0	0	0	0	0	11	142	84	104	21	44	69	71	44	28
novel_mir43	12	56	68	68	126	26	78	188	60	308	273	755	18	34	66	28	120	350	18	178	45	472	720	681
novel_mir48	0	0	0	0	0	0	0	0	0	0	0	0	0	0	0	0	0	0	0	0	0	11	0	19
novel_mir49	0	0	20	13	14	10	37	24	58	21	19	14	0	0	0	13	0	25	33	22	14	11	0	16
novel_mir50	154	85	87	87	60	32	33	99	98	28	41	18	201	144	34	77	88	94	47	91	76	102	77	62
novel_mir54	0	0	0	0	0	0	0	0	0	0	0	0	11	0	0	0	0	0	0	0	0	0	0	0
novel_mir55	1725	2247	4151	1252	2560	1504	929	1695	1705	1379	1244	1581	889	920	2039	1809	1589	2088	1315	1869	2180	2244	1599	854
novel_mir56	0	20	0	0	0	0	0	0	0	0	0	0	0	0	0	0	0	0	0	0	0	0	0	0
novel_mir57	32	16	37	22	41	16	13	16	34	0	0	0	0	0	44	10	0	0	53	30	11	12	14	0
novel_mir59	0	0	0	11	0	0	0	0	0	0	0	0	0	0	0	0	0	0	0	0	0	0	0	0
novel_mir60	0	0	23	13	29	0	10	9	7	0	0	22	0	0	25	2	3	2	0	15	0	0	0	13
novel_mir61	35	12	82	26	17	14	0	30	33	27	27	19	16	22	0	29	23	58	28	37	17	71	57	30
novel_mir62	0	0	0	0	0	12	10	0	0	0	0	0	21	24	0	34	27	21	0	0	0	0	0	0
novel_mir65	32	16	0	37	14	79	44	0	53	0	0	0	14	24	48	15	16	15	34	15	0	12	0	11
novel_mir67	0	0	0	0	0	17	0	0	0	0	0	0	0	0	11	0	0	0	0	0	0	0	0	0
novel_mir71	312	146	320	315	469	268	516	339	356	297	209	275	385	365	1269	287	386	594	372	550	329	864	623	742
novel_mir72	0	0	0	0	0	0	0	0	0	0	0	0	0	0	0	0	0	0	0	0	13	0	0	0
novel_mir73	119	96	122	241	324	173	162	176	166	153	127	190	334	342	117	167	257	452	160	271	168	460	480	217
novel_mir75	0	0	0	23	86	78	0	25	74	205	216	351	12	35	0	58	102	34	177	15	90	37	100	93
novel_mir79	0	0	0	0	0	0	15	0	0	0	0	0	0	0	0	0	0	0	0	0	0	0	0	12
novel_mir82	19	17	0	12	0	36	10	0	19	16	0	0	17	21	14	24	0	0	0	0	15	0	0	0
novel_mir83	0	12	27	31	40	24	14	19	12	0	12	10	10	10	13	12	23	0	11	13	31	37	10	20
novel_mir9	67	50	47	80	72	78	77	59	81	19	21	15	83	77	90	59	52	39	90	77	66	31	34	34
