# Supplementary material for: Identification of differentially expressed miRNAs and their target genes in response to brassinolide treatment on flowering of tree peony (Paeonia ostii)
Source: Plant Signal Behav. 2022 Mar 27;17(1):2056364. doi: 10.1080/15592324.2022.2056364 (PMC8959526; doi:10.1080/15592324.2022.2056364)
Supplement: Supplemental Material [file KPSB_A_2056364_SM5680.zip › Supplementary Material/Table S6. Quality statistics of BGISEQ -500 RNA seq data.xlsx]

## Sheet: Table S6
Table S6. Quality statistics of BGISEQ -500 RNA seq data.
Sample	Total Raw Reads (M)	Total Clean Reads (M)	Total Clean Bases(Gb)	Clean Reads Q20(%)	Clean Reads Q30(%)	Clean Reads Ratio(%)
CK1_r1	76.87	68.86	10.33	96.42	87.45	89.58
CK1_r2	80.13	71.22	10.68	96.79	88.43	88.89
CK1_r3	75.54	68.25	10.24	96.28	87.05	90.34
CK2_r1	75.54	67.64	10.15	96.38	87.37	89.53
CK2_r2	77.3	68.59	10.29	96.34	87.23	88.74
CK2_r3	75.54	67.76	10.16	96.58	87.86	89.7
CK3_r1	75.54	68.51	10.28	96.54	87.51	90.69
CK3_r2	75.54	67.29	10.09	96.47	87.38	89.07
CK3_r3	75.54	68.49	10.27	96.51	87.48	90.67
CK4_r1	73.39	66.59	9.99	96.81	88.34	90.75
CK4_r2	75.54	68.29	10.24	96.58	87.7	90.41
CK4_r3	75.54	68.45	10.27	96.59	87.72	90.62
BR1_r1	75.54	68.08	10.21	97.19	89.23	90.12
BR1_r2	75.54	67.92	10.19	96.96	88.57	89.9
BR1_r3	75.54	67.87	10.18	96.94	88.52	89.85
BR2_r1	75.54	67.74	10.16	96.75	87.92	89.67
BR2_r2	75.54	67.68	10.15	96.98	88.66	89.59
BR2_r3	74.6	66.82	10.02	96.9	88.65	89.57
BR3_r1	75.54	67.32	10.1	96.87	88.65	89.11
BR3_r2	75.54	67.15	10.07	96.93	88.83	88.89
BR3_r3	77.3	68.26	10.24	96.71	88.19	88.31
BR4_r1	75.54	67.54	10.13	96.52	87.63	89.4
BR4_r2	75.54	67.32	10.1	96.52	87.63	89.12
BR4_r3	75.54	67.67	10.15	96.53	87.64	89.58
