# Supplementary material for: Identification of differentially expressed miRNAs and their target genes in response to brassinolide treatment on flowering of tree peony (Paeonia ostii)
Source: Plant Signal Behav. 2022 Mar 27;17(1):2056364. doi: 10.1080/15592324.2022.2056364 (PMC8959526; doi:10.1080/15592324.2022.2056364)
Supplement: Supplemental Material [file KPSB_A_2056364_SM5680.zip › Supplementary Material/Table S7. Differentially expressed miRNAs in every comparison group.xlsx]

## Sheet: Table S7
Table S7. Differentially expressed miRNAs in every comparison group.
Comparison group	miRNA id
BR1-vs-BR2	miR156b
	miR156c
	miR156z
	miR159a_1
	miR171a-3p
	miR396-3p_1
	miR396a-3p_2
	miR396b
	miR396b-3p
	miR396b-5p
	miR399e
	miR4995
	miR530a_2
	miR5532
	novel_mir10
	novel_mir11
	novel_mir15
	novel_mir2
	novel_mir20
	novel_mir23
	novel_mir32
	novel_mir33
	novel_mir34
	novel_mir36
	novel_mir38
	novel_mir42
	novel_mir43
	novel_mir49
	novel_mir50
	novel_mir55
	novel_mir56
	novel_mir57
	novel_mir59
	novel_mir60
	novel_mir61
	novel_mir62
	novel_mir65
	novel_mir67
	novel_mir71
	novel_mir73
	novel_mir75
	novel_mir82
	novel_mir83
	novel_mir9
BR2-vs-BR3	miR156a_2
	miR156b
	miR156c
	miR156z
	miR159a_1
	miR171a-3p
	miR396a-3p_2
	miR396b
	miR396b-3p
	miR396b-5p
	miR397-5p_1
	miR399e
	miR4995
	miR530a_2
	miR5532
	miR845b
	novel_mir10
	novel_mir11
	novel_mir15
	novel_mir2
	novel_mir20
	novel_mir23
	novel_mir32
	novel_mir33
	novel_mir34
	novel_mir36
	novel_mir38
	novel_mir42
	novel_mir43
	novel_mir49
	novel_mir50
	novel_mir55
	novel_mir57
	novel_mir59
	novel_mir60
	novel_mir61
	novel_mir62
	novel_mir65
	novel_mir67
	novel_mir71
	novel_mir73
	novel_mir75
	novel_mir79
	novel_mir82
	novel_mir83
	novel_mir9
BR3-vs-BR4	miR156a_2
	miR156b
	miR156c
	miR156z
	miR159a_1
	miR171a-3p
	miR396a-3p_2
	miR396b
	miR396b-3p
	miR396b-5p
	miR397-5p_1
	miR4995
	miR530a_2
	miR5532
	miR845b
	novel_mir10
	novel_mir11
	novel_mir15
	novel_mir2
	novel_mir20
	novel_mir23
	novel_mir3
	novel_mir33
	novel_mir34
	novel_mir36
	novel_mir38
	novel_mir42
	novel_mir43
	novel_mir49
	novel_mir50
	novel_mir55
	novel_mir57
	novel_mir60
	novel_mir61
	novel_mir62
	novel_mir65
	novel_mir71
	novel_mir73
	novel_mir75
	novel_mir79
	novel_mir82
	novel_mir83
	novel_mir9
CK1-vs-CK2	miR156b
	miR156c
	miR156z
	miR159a_1
	miR171a-3p
	miR396-3p_1
	miR396a-3p_2
	miR396b
	miR396b-3p
	miR396b-5p
	miR397-5p_1
	miR399e
	miR4995
	miR5141
	miR530a_2
	miR5532
	miR845b
	novel_mir10
	novel_mir11
	novel_mir2
	novel_mir20
	novel_mir23
	novel_mir3
	novel_mir33
	novel_mir34
	novel_mir36
	novel_mir38
	novel_mir42
	novel_mir43
	novel_mir49
	novel_mir50
	novel_mir54
	novel_mir55
	novel_mir57
	novel_mir60
	novel_mir61
	novel_mir62
	novel_mir65
	novel_mir67
	novel_mir71
	novel_mir73
	novel_mir75
	novel_mir82
	novel_mir83
	novel_mir9
CK2-vs-CK3	miR156a_2
	miR156b
	miR156c
	miR156z
	miR159a_1
	miR171a-3p
	miR396-3p_1
	miR396a-3p_2
	miR396b
	miR396b-3p
	miR396b-5p
	miR397-5p_1
	miR399e
	miR4995
	miR5141
	miR530a_2
	miR5532
	miR845b
	novel_mir10
	novel_mir2
	novel_mir20
	novel_mir23
	novel_mir3
	novel_mir33
	novel_mir34
	novel_mir36
	novel_mir38
	novel_mir42
	novel_mir43
	novel_mir49
	novel_mir50
	novel_mir55
	novel_mir57
	novel_mir60
	novel_mir61
	novel_mir62
	novel_mir65
	novel_mir71
	novel_mir72
	novel_mir73
	novel_mir75
	novel_mir82
	novel_mir83
	novel_mir9
CK3-vs-CK4	miR156a_2
	miR156b
	miR156c
	miR156z
	miR159a_1
	miR171a-3p
	miR396-3p_1
	miR396a-3p_2
	miR396b
	miR396b-3p
	miR396b-5p
	miR397-5p_1
	miR399e
	miR4995
	miR5141
	miR530a_2
	miR5532
	miR845b
	novel_mir10
	novel_mir2
	novel_mir20
	novel_mir23
	novel_mir3
	novel_mir33
	novel_mir34
	novel_mir36
	novel_mir38
	novel_mir42
	novel_mir43
	novel_mir48
	novel_mir49
	novel_mir50
	novel_mir55
	novel_mir57
	novel_mir60
	novel_mir61
	novel_mir65
	novel_mir71
	novel_mir72
	novel_mir73
	novel_mir75
	novel_mir79
	novel_mir82
	novel_mir83
	novel_mir9
CK1-vs-BR1	miR156b
	miR156c
	miR156z
	miR159a_1
	miR171a-3p
	miR396-3p_1
	miR396a-3p_2
	miR396b
	miR396b-3p
	miR396b-5p
	miR4995
	miR530a_2
	miR5532
	miR845b
	novel_mir10
	novel_mir11
	novel_mir15
	novel_mir2
	novel_mir23
	novel_mir33
	novel_mir34
	novel_mir36
	novel_mir38
	novel_mir42
	novel_mir43
	novel_mir49
	novel_mir50
	novel_mir54
	novel_mir55
	novel_mir56
	novel_mir57
	novel_mir60
	novel_mir61
	novel_mir62
	novel_mir65
	novel_mir67
	novel_mir71
	novel_mir73
	novel_mir75
	novel_mir82
	novel_mir83
	novel_mir9
CK2-vs-BR2	miR156b
	miR156c
	miR156z
	miR159a_1
	miR171a-3p
	miR396-3p_1
	miR396a-3p_2
	miR396b
	miR396b-3p
	miR396b-5p
	miR397-5p_1
	miR399e
	miR4995
	miR5141
	miR530a_2
	novel_mir10
	novel_mir11
	novel_mir2
	novel_mir20
	novel_mir23
	novel_mir3
	novel_mir32
	novel_mir33
	novel_mir34
	novel_mir36
	novel_mir38
	novel_mir42
	novel_mir43
	novel_mir49
	novel_mir50
	novel_mir55
	novel_mir57
	novel_mir59
	novel_mir60
	novel_mir61
	novel_mir62
	novel_mir65
	novel_mir67
	novel_mir71
	novel_mir73
	novel_mir75
	novel_mir82
	novel_mir83
	novel_mir9
CK3-vs-BR3	miR156a_2
	miR156b
	miR156c
	miR156z
	miR159a_1
	miR171a-3p
	miR396a-3p_2
	miR396b
	miR396b-3p
	miR396b-5p
	miR397-5p_1
	miR4995
	miR530a_2
	miR5532
	miR845b
	novel_mir10
	novel_mir11
	novel_mir15
	novel_mir2
	novel_mir23
	novel_mir3
	novel_mir33
	novel_mir34
	novel_mir36
	novel_mir38
	novel_mir42
	novel_mir43
	novel_mir49
	novel_mir50
	novel_mir55
	novel_mir57
	novel_mir60
	novel_mir61
	novel_mir62
	novel_mir65
	novel_mir71
	novel_mir72
	novel_mir73
	novel_mir75
	novel_mir79
	novel_mir82
	novel_mir83
	novel_mir9
CK4-vs-BR4	miR156b
	miR156c
	miR156z
	miR159a_1
	miR171a-3p
	miR396-3p_1
	miR396a-3p_2
	miR396b
	miR396b-3p
	miR396b-5p
	miR399e
	miR4995
	miR5141
	miR530a_2
	novel_mir10
	novel_mir15
	novel_mir2
	novel_mir20
	novel_mir23
	novel_mir3
	novel_mir33
	novel_mir34
	novel_mir36
	novel_mir38
	novel_mir42
	novel_mir43
	novel_mir48
	novel_mir49
	novel_mir50
	novel_mir55
	novel_mir57
	novel_mir60
	novel_mir61
	novel_mir65
	novel_mir71
	novel_mir73
	novel_mir75
	novel_mir79
	novel_mir82
	novel_mir83
	novel_mir9
