# Supplementary material for: Identification of differentially expressed miRNAs and their target genes in response to brassinolide treatment on flowering of tree peony (Paeonia ostii)
Source: Plant Signal Behav. 2022 Mar 27;17(1):2056364. doi: 10.1080/15592324.2022.2056364 (PMC8959526; doi:10.1080/15592324.2022.2056364)
Supplement: Supplemental Material [file KPSB_A_2056364_SM5680.zip › Supplementary Material/Table S8. Target gene prediction of differentially expressed miRNAs.xlsx]

## Sheet: Table S8
Table S8. Target gene prediction of differentially expressed miRNAs.
miRNA ID	Target gene ID
miR156a_2	Isoform_10768
	Isoform_13035
	Isoform_29820
	Isoform_30174
	Isoform_31712
	Isoform_35226
	Isoform_37552
	Isoform_38355
	Isoform_43553
	Isoform_43974
	Isoform_44379
	Isoform_5226
	Isoform_5284
	Isoform_7065
	Isoform_7871
	Isoform_8739
miR156b	Isoform_10768
	Isoform_13035
	Isoform_2632
	Isoform_29820
	Isoform_30174
	Isoform_37552
	Isoform_48940
	Isoform_7065
	Isoform_7871
	Isoform_8739
miR156c	Isoform_10768
	Isoform_13035
	Isoform_29820
	Isoform_30174
	Isoform_35226
	Isoform_37552
	Isoform_38355
	Isoform_43553
	Isoform_54608
	Isoform_7065
	Isoform_8739
miR156z	Isoform_10016
	Isoform_10102
	Isoform_10228
	Isoform_11055
	Isoform_11176
	Isoform_11244
	Isoform_11824
	Isoform_12717
	Isoform_1318
	Isoform_1370
	Isoform_14404
	Isoform_14960
	Isoform_15063
	Isoform_15495
	Isoform_15758
	Isoform_16514
	Isoform_16559
	Isoform_16595
	Isoform_17096
	Isoform_17232
	Isoform_17313
	Isoform_17889
	Isoform_18049
	Isoform_18444
	Isoform_18606
	Isoform_18871
	Isoform_19357
	Isoform_19531
	Isoform_19752
	Isoform_19838
	Isoform_20021
	Isoform_20419
	Isoform_20690
	Isoform_20722
	Isoform_20912
	Isoform_20945
	Isoform_21546
	Isoform_21603
	Isoform_22212
	Isoform_230
	Isoform_23353
	Isoform_23484
	Isoform_23507
	Isoform_23602
	Isoform_23990
	Isoform_24023
	Isoform_25433
	Isoform_25447
	Isoform_25728
	Isoform_25973
	Isoform_26546
	Isoform_26604
	Isoform_27035
	Isoform_27766
	Isoform_28423
	Isoform_2845
	Isoform_28542
	Isoform_28622
	Isoform_28664
	Isoform_29599
	Isoform_29911
	Isoform_30127
	Isoform_30231
	Isoform_31875
	Isoform_32472
	Isoform_33373
	Isoform_33374
	Isoform_33417
	Isoform_33435
	Isoform_34117
	Isoform_34431
	Isoform_35192
	Isoform_35358
	Isoform_35949
	Isoform_36251
	Isoform_36429
	Isoform_36869
	Isoform_36958
	Isoform_37791
	Isoform_37921
	Isoform_37991
	Isoform_38509
	Isoform_39104
	Isoform_39607
	Isoform_39695
	Isoform_39889
	Isoform_40350
	Isoform_41188
	Isoform_41643
	Isoform_4200
	Isoform_42028
	Isoform_4256
	Isoform_43287
	Isoform_43526
	Isoform_43810
	Isoform_44082
	Isoform_44869
	Isoform_44976
	Isoform_46369
	Isoform_4903
	Isoform_50163
	Isoform_50322
	Isoform_51279
	Isoform_53708
	Isoform_54178
	Isoform_54394
	Isoform_54512
	Isoform_54867
	Isoform_55307
	Isoform_5548
	Isoform_55779
	Isoform_56159
	Isoform_56960
	Isoform_57364
	Isoform_57380
	Isoform_6015
	Isoform_606
	Isoform_628
	Isoform_6302
	Isoform_6633
	Isoform_6686
	Isoform_694
	Isoform_8080
	Isoform_81
	Isoform_8493
	Isoform_8502
	Isoform_8674
	Isoform_927
miR159a_1	Isoform_11317
	Isoform_13365
	Isoform_14435
	Isoform_15286
	Isoform_18212
	Isoform_18221
	Isoform_18245
	Isoform_21420
	Isoform_2339
	Isoform_2530
	Isoform_32249
	Isoform_53999
	Isoform_9569
miR171a-3p	Isoform_18540
	Isoform_20121
	Isoform_2114
	Isoform_2234
	Isoform_3950
	Isoform_4358
	Isoform_4938
miR396-3p_1	Isoform_13266
	Isoform_17376
	Isoform_18138
	Isoform_21671
	Isoform_245
	Isoform_25136
	Isoform_32216
	Isoform_34124
	Isoform_3563
	Isoform_38183
	Isoform_53089
	Isoform_662
miR396a-3p_2	Isoform_2654
	Isoform_32216
	Isoform_32596
	Isoform_34124
	Isoform_3563
	Isoform_375
	Isoform_38183
	Isoform_57741
miR396b	Isoform_11489
	Isoform_12461
	Isoform_1272
	Isoform_13928
	Isoform_14441
	Isoform_14585
	Isoform_14903
	Isoform_15457
	Isoform_15836
	Isoform_16106
	Isoform_16468
	Isoform_1670
	Isoform_1681
	Isoform_1817
	Isoform_1913
	Isoform_1921
	Isoform_20656
	Isoform_21270
	Isoform_21622
	Isoform_21808
	Isoform_2262
	Isoform_22693
	Isoform_23551
	Isoform_23778
	Isoform_25292
	Isoform_26083
	Isoform_2705
	Isoform_29510
	Isoform_30824
	Isoform_31479
	Isoform_32216
	Isoform_33689
	Isoform_34676
	Isoform_3701
	Isoform_37958
	Isoform_3904
	Isoform_410
	Isoform_4270
	Isoform_4346
	Isoform_44333
	Isoform_44715
	Isoform_46868
	Isoform_49373
	Isoform_51687
	Isoform_54075
	Isoform_56505
	Isoform_58969
	Isoform_6512
	Isoform_9240
	Isoform_9938
miR396b-3p	Isoform_32216
	Isoform_34124
	Isoform_3563
	Isoform_38183
miR396b-5p	Isoform_11489
	Isoform_12461
	Isoform_1272
	Isoform_14441
	Isoform_14585
	Isoform_14903
	Isoform_15457
	Isoform_15836
	Isoform_16106
	Isoform_16468
	Isoform_1670
	Isoform_1921
	Isoform_20656
	Isoform_21270
	Isoform_21622
	Isoform_21808
	Isoform_2262
	Isoform_22693
	Isoform_23551
	Isoform_23778
	Isoform_25292
	Isoform_26083
	Isoform_2705
	Isoform_29510
	Isoform_30824
	Isoform_31479
	Isoform_32216
	Isoform_34676
	Isoform_3701
	Isoform_37958
	Isoform_410
	Isoform_4270
	Isoform_4346
	Isoform_44715
	Isoform_46868
	Isoform_49373
	Isoform_51687
	Isoform_54075
	Isoform_58969
	Isoform_6512
	Isoform_8446
	Isoform_9938
miR397-5p_1	Isoform_15133
	Isoform_15675
	Isoform_18905
	Isoform_19113
	Isoform_20187
	Isoform_27010
	Isoform_37605
	Isoform_40228
	Isoform_45726
	Isoform_6313
	Isoform_7339
	Isoform_7813
	Isoform_9916
miR399e	Isoform_11332
	Isoform_1149
	Isoform_1612
	Isoform_317
	Isoform_3610
	Isoform_362
	Isoform_40754
	Isoform_454
	Isoform_47372
	Isoform_5049
	Isoform_876
miR4995	Isoform_3277
miR5141	Isoform_11094
	Isoform_13888
	Isoform_14119
	Isoform_16741
	Isoform_17655
	Isoform_17980
	Isoform_19604
	Isoform_21781
	Isoform_22092
	Isoform_2327
	Isoform_26918
	Isoform_27486
	Isoform_32241
	Isoform_32903
	Isoform_42224
	Isoform_48299
	Isoform_49052
	Isoform_4939
	Isoform_49657
	Isoform_52310
	Isoform_57323
	Isoform_60606
	Isoform_7163
	Isoform_9581
miR530a_2	Isoform_1617
	Isoform_20238
	Isoform_28445
	Isoform_37410
	Isoform_48287
	Isoform_5443
	Isoform_5508
	Isoform_58311
	Isoform_6939
	Isoform_8403
miR5532	Isoform_15163
	Isoform_15925
	Isoform_21259
	Isoform_42814
miR845b	Isoform_12691
	Isoform_1421
	Isoform_14757
	Isoform_19860
	Isoform_30844
	Isoform_3650
	Isoform_3724
	Isoform_38517
	Isoform_4515
	Isoform_4972
	Isoform_5490
	Isoform_5564
novel_mir11	Isoform_16773
	Isoform_2304
	Isoform_2790
	Isoform_350
	Isoform_3781
	Isoform_4995
	Isoform_588
	Isoform_6000
	Isoform_607
	Isoform_9525
novel_mir15	Isoform_10107
	Isoform_10973
	Isoform_15838
	Isoform_16059
	Isoform_19510
	Isoform_20156
	Isoform_20596
	Isoform_22310
	Isoform_2956
	Isoform_39866
	Isoform_5185
	Isoform_53829
	Isoform_55686
	Isoform_56618
	Isoform_57967
novel_mir2	Isoform_104
	Isoform_1169
	Isoform_11991
	Isoform_1695
	Isoform_2392
	Isoform_251
	Isoform_3717
	Isoform_38
	Isoform_5034
	Isoform_6772
	Isoform_9412
novel_mir20	Isoform_1454
	Isoform_15304
	Isoform_1658
	Isoform_16950
	Isoform_20592
	Isoform_24201
	Isoform_285
	Isoform_36016
	Isoform_40880
	Isoform_41591
	Isoform_41772
	Isoform_5001
	Isoform_59828
	Isoform_6684
	Isoform_7208
	Isoform_9952
novel_mir23	Isoform_1168
	Isoform_228
novel_mir32	Isoform_10551
	Isoform_12778
	Isoform_1374
	Isoform_23918
	Isoform_3119
	Isoform_31341
	Isoform_38621
	Isoform_46352
	Isoform_52428
	Isoform_8226
novel_mir33	Isoform_12675
	Isoform_21265
	Isoform_3075
	Isoform_3145
novel_mir36	Isoform_104
	Isoform_11991
	Isoform_1695
	Isoform_2392
	Isoform_251
	Isoform_3717
	Isoform_38
	Isoform_434
	Isoform_5034
	Isoform_9412
novel_mir38	Isoform_16111
	Isoform_37096
	Isoform_7074
novel_mir48	Isoform_11946
	Isoform_14794
	Isoform_23744
	Isoform_24978
	Isoform_33403
	Isoform_37689
	Isoform_38379
	Isoform_47695
	Isoform_47854
	Isoform_51519
	Isoform_8220
novel_mir54	Isoform_1696
	Isoform_2046
	Isoform_698
	Isoform_889
novel_mir56	Isoform_52801
novel_mir57	Isoform_33466
	Isoform_5128
novel_mir60	Isoform_1637
	Isoform_18159
	Isoform_25613
	Isoform_33807
	Isoform_38138
	Isoform_44729
	Isoform_56308
novel_mir61	Isoform_54608
novel_mir62	Isoform_27102
	Isoform_35541
novel_mir65	Isoform_53339
	Isoform_6664
	Isoform_8046
novel_mir67	Isoform_1437
	Isoform_20250
	Isoform_45892
	Isoform_46613
	Isoform_581
	Isoform_58577
novel_mir72	Isoform_11444
	Isoform_14797
	Isoform_23496
	Isoform_23913
	Isoform_27045
	Isoform_28815
	Isoform_41906
	Isoform_50138
	Isoform_604
	Isoform_6127
	Isoform_6652
novel_mir79	Isoform_104
	Isoform_1308
	Isoform_15062
	Isoform_1584
	Isoform_1695
	Isoform_17450
	Isoform_17623
	Isoform_18440
	Isoform_2004
	Isoform_20728
	Isoform_21513
	Isoform_2244
	Isoform_26897
	Isoform_2746
	Isoform_32688
	Isoform_4343
	Isoform_44426
	Isoform_4655
	Isoform_51500
	Isoform_523
	Isoform_6238
	Isoform_8183
novel_mir82	Isoform_11803
	Isoform_1890
	Isoform_46749
	Isoform_47338
	Isoform_49227
	Isoform_51147
	Isoform_51228
	Isoform_58266
novel_mir83	Isoform_12737
	Isoform_1397
	Isoform_1437
	Isoform_19041
	Isoform_20250
	Isoform_21482
	Isoform_28132
	Isoform_37161
	Isoform_45892
	Isoform_46613
	Isoform_4719
	Isoform_5558
	Isoform_581
	Isoform_58577
	Isoform_58829
	Isoform_9857
novel_mir9	Isoform_43806
	Isoform_8657
